# Supplementary material for: A New SMAD4 Splice Site Variant in a Three-Generation Italian Family with Juvenile Polyposis Syndrome
Source: Diagnostics (Basel). 2022 Nov 4;12(11):2684. doi: 10.3390/diagnostics12112684 (PMC9689379; doi:10.3390/diagnostics12112684)
Supplement: Supplementary file 1 [file diagnostics-12-02684-s001.zip]

Archive with 1 entries (1 files):
- diagnostics-1974141-supplementary.pdf
